# Supplementary material for: Characterization of an Escherichia coli-derived triple-type chimeric vaccine against human papillomavirus types 39, 68 and 70
Source: NPJ Vaccines. 2022 Oct 31;7:134. doi: 10.1038/s41541-022-00557-y (PMC9622684; doi:10.1038/s41541-022-00557-y)
Supplement: Supplementary file 2 — Dataset 1 [file 41541_2022_557_MOESM2_ESM.xlsx]

## Sheet: Fig.1a&b
Fgirue 1a									Fgirue 1b

## Sheet: Fig.2a&b
Fgirue 2a (left)									Fgirue 2a (right)
Fgirue 2b (left)									Fgirue 2b (right)

## Sheet: Fig.3b
Fgirue 3b
Neutralization titer
5 μg/dose
		PsV39					PsV68
		1	2	3	4	5	1	2	3	4	5
	HPV39	128000	32000	32000	32000	128000	2.5	2.5	2.5	2.5	80
	HPV68	100	2.5	2.5			51200	25600	25600
	H39-68BC	64000	128000	64000	64000	64000	2.5	40	160	640	80
	H39-68DE	256000	256000	256000	256000	256000	2.5	40	2.5	2.5	2.5
	H39-68EF	128000	256000	128000	1024000	512000	2.5	2.5	2.5	2.5	2.5
	H39-68FG	10000	1000	4000	1000	2000	1280	10240	1280	1280	2560
	H39-68HI	128000	32000	128000	32000	256000	320	2.5	80	2.5	160
	H68-39BC	400	1600	200	400	3200	12800	204800	25600	102400	102400
	H68-39DE	100	400	100	100	100	102400	102400	102400	102400	204800
	H68-39EF	2560	160	100	160	1280	204800	102400	102400	25600	25600
	H68-39FG	160	160	160	640	2560	25600	12800	6400	25600	6400
	H68-39HI	640	640	2560	5120	160	12800	25600	25600	12800	51200
	HPV39&68	204800	204800	204800	204800	204800	51200	102400	25600	102400	204800
1 μg/dose
		PsV39					PsV68
		1	2	3	4	5	1	2	3	4	5
	HPV39	64000	16000	128000	128000		40	2.5	2.5	2.5
	HPV68	2.5	2.5	2.5	400	2.5	12800	25600	204800	25600	25600
	H39-68BC	32000	64000	32000	4000		2.5	2.5	2.5	2.5
	H39-68DE	32000	8000	128000	64000	32000	2.5	2.5	80	80	2.5
	H39-68EF	64000	32000	64000	8000	128000	2.5	2.5	2.5	2.5	40
	H39-68FG	4000	16000	2000	16000	2000	2560	10240	5120	1280	1280
	H39-68HI	32000	32000	128000	8000	64000	2.5	320	2.5	2.5	2.5
	H68-39BC	800	1600	100	200		51200	51200	51200	51200
	H68-39DE	2.5	2.5	2.5	2.5	2.5	12800	25600	12800	25600	102400
	H68-39EF	2.5	2.5	2.5	2.5		3200	3200	51200	102400
	H68-39FG	80	2.5	640	40	2.5	3200	1600	6400	400	400
	H68-39HI	40	80	1280	640	80	6400	12800	51200	6400	6400
	HPV39&68	102400	204800	102400			25600	25600	25600
0.2 μg/dose
		PsV39					PsV68
		1	2	3	4	5	1	2	3	4	5
	HPV39	4000	32000	32000	32000	16000	2.5	2.5	2.5	2.5	2.5
	HPV68	2.5	2.5	2.5	2.5	2.5	1600	25600	12800	6400	3200
	H39-68BC	4000	8000	64000	32000	16000	2.5	2.5	2.5	2.5	2.5
	H39-68DE	32000	64000	64000	16000	2000	2.5	2.5	40	2.5	160
	H39-68EF	32000	32000	128000	32000	64000	2.5	2.5	2.5	2.5	2.5
	H39-68FG	2.5	1000	2000	1000		160	5120	320	5120
	H39-68HI	64000	16000	16000	16000	32000	2.5	2.5	80	2.5	2.5
	H68-39BC	2.5	2.5	100	2.5		51200	12800	51200	12800
	H68-39DE	2.5	2.5	2.5	2.5	2.5	25600	12800	25600	25600	25600
	H68-39EF	2.5	2560	2.5	2.5	2.5	102400	12800	51200	25600	3200
	H68-39FG	2.5	2.5	40	2.5	320	3200	25600	6400	6400	800
	H68-39HI	400	400	400	2.5	100	3200	12800	1600	3200	3200
	HPV39&68	25600	102400	102400	51200	102400	6400	25600	12800	12800	12800

## Sheet: Fig.4b&c
Fgirue 4b (left)									Fgirue 4b (right)
Fgirue 4c (left)									Fgirue 4c (right)

## Sheet: Fig.4e
Fgirue 4e
Neutralization titer
5 μg/dose
		PsV39					PsV68					PsV70
		1	2	3	4	5	1	2	3	4	5	1	2	3	4	5
	HPV39	409600	819200	409600	409600	409600	2.5	2.5	2.5	2.5	2.5	2.5	2.5	2.5	2.5	2.5
	HPV68	2.5	2.5	2.5	2.5		102400	51200	204800	204800		2.5	2.5	400	200
	HPV70	2.5	100	2.5	2.5	2.5	2.5	400	2.5	2.5	800	25600	25600	25600	25600	6400
	H39-68FG-70BC	2.5	2.5	2.5	2.5	2.5	800	3200	400	1600	800	800	1600	1600	400	1600
	H39-68FG-70DE	3200	12800	1600	102400	3200	6400	1600	3200	800	6400	6400	1600	6400	6400	6400
	H39-68FG-70EF	6400	3200	3200	3200	1600	1600	6400	12800	51200	12800	1600	3200	12800	6400	12800
	H39-68FG-70HI	6400	1600	1600	1600	3200	3200	12800	51200	12800	102400	12800	3200	1600	3200	1600
	H68-39BC-70DE	2.5	2.5	2.5	2.5	2.5	51200	25600	51200	12800	102400	800	2.5	800	51200	400
	H68-39BC-70EF	2.5	2.5	2.5	2.5	2.5	1600	800	2.5	400	2.5	2.5	2.5		2.5	2.5
	H68-39BC-70FG	2.5	2.5	2.5	2.5	2.5	25600	25600	6400	25600	25600	2.5	2.5	2.5	2.5	2.5
	H68-39BC-70HI	2.5	2.5	2.5	2.5	2.5	102400	102400	25600	102400	6400	1600	1600	3200	2.5	6400
	HPV39&68&70	51200	102400	51200	51200	102400	25600	102400	25600	51200	102400	25600	12800	12800	12800	12800
1 μg/dose
		PsV39					PsV68					PsV70
		1	2	3	4	5	1	2	3	4	5	1	2	3	4	5
	HPV39	102400	204800	102400	102400	204800	2.5	2.5	2.5	2.5	2.5	2.5	2.5	2.5	2.5	2.5
	HPV68	2.5	2.5	2.5	2.5	2.5	51200	51200	51200	102400	51200	2.5	2.5	2.5	2.5	2.5
	HPV70	2.5	2.5	400	2.5		2.5	200	200	2.5		25600	6400	12800	12800
	H39-68FG-70BC	2.5	2.5	2.5	2.5	2.5	12800	12800	3200	800		400	800	800	1600	1600
	H39-68FG-70DE	6400	6400	3200	3200	3200	6400	6400	3200	6400	6400	1600	1600	1600	1600	3200
	H39-68FG-70EF	3200	1600	10	400	400	800	3200	6400	3200	3200	1600	1600	6400	1600	1600
	H39-68FG-70HI	3200	6400	3200	6400	3200	102400	12800	25600	12800	12800	800	3200	12800	3200	6400
	H68-39BC-70DE	2.5	2.5	2.5	2.5		12800	12800	25600	12800	2.5	2.5	2.5	2.5	2.5
	H68-39BC-70EF	2.5	2.5	2.5	2.5	2.5	2.5	2.5	2.5	2.5	2.5	2.5	2.5	2.5	800	2.5
	H68-39BC-70FG	2.5	2.5	2.5	2.5	2.5	12800	51200	2.5	12800	12800	800	2.5	2.5	2.5	2.5
	H68-39BC-70HI	2.5	2.5	2.5	2.5	2.5	25600	6400	25600	12800	400	800	2.5	1600	800	800
	HPV39&68&70	51200	51200	51200	25600	25600	25600	51200	25600	6400	12800	12800	3200	12800	6400	12800
0.2 μg/dose
		PsV39					PsV68					PsV70
		1	2	3	4	5	1	2	3	4	5	1	2	3	4	5
	HPV39	25600	51200	102400	102400	204800	2.5	2.5	2.5	2.5	2.5	2.5	2.5	2.5	2.5	2.5
	HPV68	2.5	2.5	2.5	2.5	2.5	25600	25600	25600	51200	51200	2.5	2.5	2.5	2.5	2.5
	HPV70	2.5	2.5	2.5	2.5	2.5	2.5	2.5	2.5	2.5	200	1600	3200	3200	6400	3200
	H39-68FG-70BC		800	100	100	100	800	3200	3200		6400			3200		800
	H39-68FG-70DE	400	400	100	800		800	1600	1600	1600			800	800	1600
	H39-68FG-70EF	1600	400	3200	400	1600	400	1600	400	1600	1600	3200	3200	800	1600	6400
	H39-68FG-70HI	6400	3200	1600	1600		6400	1600	1600	1600		800	6400	12800	6400
	H68-39BC-70DE	2.5	2.5	2.5	2.5	2.5	3200	6400	12800	6400	6400			400		800
	H68-39BC-70EF	2.5	2.5	2.5	2.5	2.5	2.5	2.5	2.5	2.5	2.5	2.5	2.5	2.5	2.5	2.5
	H68-39BC-70FG	2.5	2.5	2.5	2.5	2.5	800	3200	3200	1600	2.5	2.5	2.5	2.5	2.5	2.5
	H68-39BC-70HI	2.5	2.5	2.5			12800	6400	12800			1600	400	2.5
	HPV39&68&70	25600	51200	25600	25600	25600	6400	3200	12800	25600	51200	3200	12800	3200	51200	12800

## Sheet: Fig.5g
Fgirue 5g
Neutralization titer
0.3 μg/dose
		PsV39								PsV68								PsV70																								PsV39
		1	2	3	4	5	6	7	8	1	2	3	4	5	6	7	8	1	2	3	4	5	6	7	8
	HPV39	102400	12800	102400	25600	25600	51200	51200		80	40	2.5	2.5	2.5	2.5	80		2.5	10240	160	2.5	1280	2.5	2.5
	HPV68	2.5	2.5	2.5	2.5	2.5	2.5	2.5	2.5	102400	102400	51200	102400	51200	12800	12800	51200	40	80	2560	160	320	2.5	2.5	2.5
	HPV70	40	40	20	2.5	2.5	320	2.5	80	640	2.5	40	80	2.5	160	40	320	102400	204800	102400	102400	51200	102400	102400	102400
	H39-68FG-70DE	200	1600	6400	1600	12800	3200	400	3200	5120	20480	1280	5120	20480	20480	1600	20480	12800	12800	25600	25600	12800	51200	25600	25600
	H39-68FG-70HI	400	2.5	1600	200	1600	1600	6400	200	400	200	1600	3200	6400	12800	3200	51200	20480	2560	1280	5120	20480	1280	20480	5120
	HPV39&68&70	25600	6400	12800	25600	6400	25600	51200	25600	25600	6400	3200	12800	12800	25600	6400	25600	102400	12800	51200	102400	25600	51200	51200	102400
0.1 μg/dose
		PsV39								PsV68								PsV70
		1	2	3	4	5	6	7	8	1	2	3	4	5	6	7	8	1	2	3	4	5	6	7	8
	HPV39	102400	25600	25600	12800	25600	51200	51200	51200	2.5	2.5	2.5	2.5	2.5	2.5	2.5	2.5	20	2.5	40	20	2.5	20	160	40
	HPV68	20	2.5	2.5	2.5	2.5	2.5	2.5	2.5	51200	51200	51200	51200	12800	25600	25600	51200	40	40	1280	80	20	20	20	80
	HPV70	2.5	40	2.5	80	20	40	2.5	2.5	1280	40	2.5	640	2.5	80	2560	2.5	25600	102400	102400	51200	51200	51200	6400	102400
	H39-68FG-70DE	2560	1280	80	2.5	320	5120	80	160	1280	1280	5120	2560	5120	320	2.5	5120	1280	320	1280	320	320	640	640	1280
	H39-68FG-70HI	400	1600	800	800	200	1600	1600	1600	320	320	5120	1280	5120	2.5	10240	20480	10240	2560	5120	20480	10240	320	20480	40960
	HPV39&68&70	6400	25600	51200	12800	12800	25600	6400	25600	12800	12800	12800	3200	6400	12800	6400	6400	12800	51200	25600	12800	12800	25600	5120	12800
0.033 μg/dose
		PsV39								PsV68								PsV70
		1	2	3	4	5	6	7	8	1	2	3	4	5	6	7	8	1	2	3	4	5	6	7	8
	HPV39	25600	51200	25600	6400	12800	3200	25600	25600	2.5	2.5	2.5	2.5	2.5	2.5	2.5	2.5	20	2.5	20	2.5	2560	2.5	320	2.5
	HPV68	2.5	2.5	2.5	2.5	2.5	2.5	2.5	2.5	25600	12800	25600	12800	6400	12800	12800	12800	40	20	80	40	40	160	80	40
	HPV70	160	2.5	80	2.5	2.5	2.5	2.5	80	2.5	2.5	40	2.5	80	40	2.5	2.5	12800	12800	6400	6400	3200	25600	12800	6400
	H39-68FG-70DE	320	5120	2560	640	2560	320	640	80	320	10240	1280	640	640	160	2560	1280	10240	5120	2560	10240	5120	160	5120	5120
	H39-68FG-70HI	80	160	640	80	80	320	40		80	160	320	320	40	1280	320		320	2560	20480	640	10240	2560	5120
	HPV39&68&70	6400	25600	3200	12800	12800	6400	12800	3200	3200	3200	1600	3200	1600	3200	3200	3200	25600	25600	6400	12800	25600	6400	51200	1600
0.011 μg/dose
		PsV39								PsV68								PsV70
		1	2	3	4	5	6	7	8	1	2	3	4	5	6	7	8	1	2	3	4	5	6	7	8
	HPV39	10240	10240	20480	40	2560	5120	20480		2.5	2.5	2.5	2.5	2.5	2.5	2.5		20	2.5	2.5	2.5	2.5	40	20
	HPV68	2.5	2.5	2.5	2.5	2.5	2.5			5120	2560	10240	10240	2560	10240			2.5	40	40	2.5	2.5	2.5
	HPV70	80	2.5	2.5	2.5	40	2.5	2.5	2.5		2.5	160	2.5	2.5	2.5	2.5		20480	5120	2560	1280	5120	2560	5120
	H39-68FG-70DE	640	1280	2560	1280	40	2560	10240	20	2560	320	80	640	160	40	80	1280	640	20480	640	2560	160	640	1280	320
	H39-68FG-70HI	80	80	80	5120	1280	1280	40	5120	1280	2560	640	1280	160	160	2.5	20480	320	640	2560	640	1280	320	80	80
	HPV39&68&70	5120	5120	5120	5120	2560	320	1280	10240	2560	1280	640	640	640	1280	320	2560	20480	20480	2560	10240	640	1280	640	20480
[truncated: 2 more columns]
